# Supplementary material for: The Effect of Surface Roughness on the Contact Line and Splashing Dynamics of Impacting Droplets
Source: Sci Rep. 2019 Oct 21;9:15030. doi: 10.1038/s41598-019-51490-5 (PMC6803702; doi:10.1038/s41598-019-51490-5)
Supplement: Supplementary file 6 — Supplementary Dataset 1 [file 41598_2019_51490_MOESM6_ESM.xlsx]

## Sheet: Quetzeri et.al
Liquid	Substrate	Rsm(um)	Rpk(um)	theta_max (degrees)	U_0 (m/s)	Beta	(1 + (Rpk/Rsm))(1 - cos(theta_max))	Splash? 0=no 1= yes
Water	Smooth	>50	0.04	101	2.03	0.0652307	1.19081	0
Water	Smooth	>50	0.04	101	2.49	0.0773342	1.19081	0
Water	Smooth	>50	0.04	101	2.65	0.0814536	1.19081	0
Water	Smooth	>50	0.04	101	3.12	0.0933256	1.19081	0
Water	1500 grit	40.32	2.39	112	2.03	0.0652307	1.47358	0
Water	1500 grit	40.32	2.39	112	2.49	0.0773342	1.47358	0
Water	1500 grit	40.32	2.39	112	2.65	0.0814536	1.47358	0
Water	1500 grit	40.32	2.39	112	3.12	0.0933256	1.47358	1
Water	220 grit	152.03	11.65	120	2.03	0.0652307	1.6155	0
Water	220 grit	152.03	11.65	120	2.49	0.0773342	1.6155	1
Water	220 grit	152.03	11.65	120	2.65	0.0814536	1.6155	1
Water	220 grit	152.03	11.65	120	3.12	0.0933256	1.6155	1
Water	120 grit	168.49	20.02	129	2.03	0.0652307	1.82321	0
Water	120 grit	168.49	20.02	129	2.49	0.0773342	1.82321	1
Water	120 grit	168.49	20.02	129	2.65	0.0814536	1.82321	1
Water	120 grit	168.49	20.02	129	3.12	0.0933256	1.82321	1
Water	Smooth + glaco	25.58	0.82	149	1.38	0.0472902	1.90719	0
Water	Smooth + glaco	25.58	0.82	149	1.59	0.0532153	1.90719	0
Water	Smooth + glaco	25.58	0.82	149	1.76	0.0579161	1.90719	0
Water	Smooth + glaco	25.58	0.82	149	1.99	0.0641578	1.90719	0
Water	Smooth + glaco	25.58	0.82	149	2.27	0.0715968	1.90719	1
Water	1500 grit + glaco	40.47	2.41	149	1.38	0.0472902	2.00038	0
Water	1500 grit + glaco	40.47	2.41	149	1.59	0.0532153	2.00038	0
Water	1500 grit + glaco	40.47	2.41	149	1.76	0.0579161	2.00038	0
Water	1500 grit + glaco	40.47	2.41	149	1.99	0.0641578	2.00038	1
Water	1500 grit + glaco	40.47	2.41	149	2.27	0.0715968	2.00038	1
Water	220 grit + glaco	151.95	11.43	150	1.38	0.0472902	2.00971	0
Water	220 grit + glaco	151.95	11.43	150	1.59	0.0532153	2.00971	0
Water	220 grit + glaco	151.95	11.43	150	1.76	0.0579161	2.00971	1
Water	220 grit + glaco	151.95	11.43	150	1.99	0.0641578	2.00971	1
Water	220 grit + glaco	151.95	11.43	150	2.27	0.0715968	2.00971	1
Water	120 grit + glaco	168.27	20.08	150	1.38	0.0472902	2.08809	0
Water	120 grit + glaco	168.27	20.08	150	1.59	0.0532153	2.08809	1
Water	120 grit + glaco	168.27	20.08	150	1.76	0.0579161	2.08809	1
Water	120 grit + glaco	168.27	20.08	150	1.99	0.0641578	2.08809	1
Water	120 grit + glaco	168.27	20.08	150	2.27	0.0715968	2.08809	1
Ethanol	Smooth	>50	0.04	97	1.76	0.115826	1.12187	0
Ethanol	Smooth	>50	0.04	97	1.9	0.123455	1.12187	1
Ethanol	Smooth	>50	0.04	97	2.09	0.13366	1.12187	1
Ethanol	Smooth	>50	0.04	97	2.17	0.13791	1.12187	1
Ethanol	1500 grit	40.32	2.39	97	1.76	0.115826	1.20265	0
Ethanol	1500 grit	40.32	2.39	97	1.9	0.123455	1.20265	0
Ethanol	1500 grit	40.32	2.39	97	2.09	0.13366	1.20265	1
Ethanol	1500 grit	40.32	2.39	97	2.17	0.13791	1.20265	1
Ethanol	220 grit	152.03	11.65	101	1.76	0.115826	1.28251	0
Ethanol	220 grit	152.03	11.65	101	1.9	0.123455	1.28251	0
Ethanol	220 grit	152.03	11.65	101	2.09	0.13366	1.28251	1
Ethanol	220 grit	152.03	11.65	101	2.17	0.13791	1.28251	1
Ethanol	120 grit	168.49	20.02	107	1.76	0.115826	1.46479	1
Ethanol	120 grit	168.49	20.02	107	1.9	0.123455	1.46479	1
Ethanol	120 grit	168.49	20.02	107	2.09	0.13366	1.46479	1
Ethanol	120 grit	168.49	20.02	107	2.17	0.13791	1.46479	1
